# Supplementary material for: Baseline Tyrosine Level Is Associated with Dynamic Changes in FAST Score in NAFLD Patients under Lifestyle Modification
Source: Metabolites. 2023 Mar 17;13(3):444. doi: 10.3390/metabo13030444 (PMC10058052; doi:10.3390/metabo13030444)
Supplement: Supplementary file 1 [file metabolites-13-00444-s001.zip]

Archive with 1 entries (1 files):
- metabolites-2258565-supplementary.pdf
